# Supplementary material for: Peptides from the Sea Anemone Metridium senile with Modified Inhibitor Cystine Knot (ICK) Fold Inhibit Nicotinic Acetylcholine Receptors
Source: Toxins (Basel). 2022 Dec 30;15(1):28. doi: 10.3390/toxins15010028 (PMC9866706; doi:10.3390/toxins15010028)
Supplement: Supplementary file 1 [file toxins-15-00028-s001.zip]

Archive with 1 entries (1 files):
- toxins-2097823-supplementary.pdf
